# Supplementary material for: Effects of 2′,4′-Dihydroxy-6′-methoxy-3′,5′-dimethylchalcone from Syzygium nervosum Seeds on Antiproliferative, DNA Damage, Cell Cycle Arrest, and Apoptosis in Human Cervical Cancer Cell Lines
Source: Molecules. 2022 Feb 9;27(4):1154. doi: 10.3390/molecules27041154 (PMC8879438; doi:10.3390/molecules27041154)
Supplement: Supplementary file 1 [file molecules-27-01154-s001.zip]

Archive with 1 entries (1 files):
- molecules-1554366-supplementary.pdf
